# Supplementary material for: Correction: Comparison of French and Worldwide Bacillus anthracis Strains Favors a Recent, Post-Columbian Origin of the Predominant North-American Clade
Source: PLoS One. 2017 Jun 27;12(6):e0180603. doi: 10.1371/journal.pone.0180603 (PMC5487064; doi:10.1371/journal.pone.0180603)
Supplement: S1 Table — The geographic origin and year of isolation are indicated when known, together with the SNP lineage assignment (canSNP), accession numbers, sequencing level, and links to the corresponding data. (XLSX) [file pone.0180603.s001.xlsx]

## Sheet: S1 table
index	Strain Id	Country	Geographic origin (*)	canSNP	Year	bioproject	Accession_number	Access_number	level	ftp_link	fastq_aspera
1	ANSES_052 (CIP 53.169)	France	nd	A.Br.001/002	1953	PRJEB12289	ERR1841046	ERR1841046	sequencing reads SINGLE	ftp.sra.ebi.ac.uk/vol1/fastq/ERR184/006/ERR1841046/ERR1841046.fastq.gz	fasp.sra.ebi.ac.uk:/vol1/fastq/ERR184/006/ERR1841046/ERR1841046.fastq.gz
2	ANSES_054 (CIP 81.89)	France	Moselle (57)	A.Br.001/002	1981	PRJEB12289	ERR1841047	ERR1841047	sequencing reads SINGLE	ftp.sra.ebi.ac.uk/vol1/fastq/ERR184/007/ERR1841047/ERR1841047.fastq.gz	fasp.sra.ebi.ac.uk:/vol1/fastq/ERR184/007/ERR1841047/ERR1841047.fastq.gz
3	ANSES_056 (CIP 74.12)	France	nd	A.Br.011/009	c 1880	PRJEB12289	ERR1841048	ERR1841048	sequencing reads SINGLE	ftp.sra.ebi.ac.uk/vol1/fastq/ERR184/008/ERR1841048/ERR1841048.fastq.gz	fasp.sra.ebi.ac.uk:/vol1/fastq/ERR184/008/ERR1841048/ERR1841048.fastq.gz
4	ANSES_058 (CIP A211)	France	nd	A.Br.001/002	nd	PRJEB12289	ERR1841049	ERR1841049	sequencing reads SINGLE	ftp.sra.ebi.ac.uk/vol1/fastq/ERR184/009/ERR1841049/ERR1841049.fastq.gz	fasp.sra.ebi.ac.uk:/vol1/fastq/ERR184/009/ERR1841049/ERR1841049.fastq.gz
5	ANSES_059 (CIP A206)	France	Bas Rhin (67)	A.Br.011/009	nd	PRJEB12289	ERR1841050	ERR1841050	sequencing reads SINGLE	ftp.sra.ebi.ac.uk/vol1/fastq/ERR184/000/ERR1841050/ERR1841050.fastq.gz	fasp.sra.ebi.ac.uk:/vol1/fastq/ERR184/000/ERR1841050/ERR1841050.fastq.gz
6	ANSES_060 (CIP A205)	France	Tarn (81)	A.Br.011/009	c 1900?	PRJEB12289	ERR1841051	ERR1841051	sequencing reads SINGLE	ftp.sra.ebi.ac.uk/vol1/fastq/ERR184/001/ERR1841051/ERR1841051.fastq.gz	fasp.sra.ebi.ac.uk:/vol1/fastq/ERR184/001/ERR1841051/ERR1841051.fastq.gz
7	ANSES_061 (CIP A204)	France	nd	A.Br.011/009	c 1880	PRJEB12289	ERR1841052	ERR1841052	sequencing reads SINGLE	ftp.sra.ebi.ac.uk/vol1/fastq/ERR184/002/ERR1841052/ERR1841052.fastq.gz	fasp.sra.ebi.ac.uk:/vol1/fastq/ERR184/002/ERR1841052/ERR1841052.fastq.gz
8	ANSES_08-06	France	Cantal (15)	B.Br.CNEVA	2008	PRJEB12289	ERR1596541	ERR1596541	sequencing reads SINGLE	ftp.sra.ebi.ac.uk/vol1/fastq/ERR159/001/ERR1596541/ERR1596541.fastq.gz	fasp.sra.ebi.ac.uk:/vol1/fastq/ERR159/001/ERR1596541/ERR1596541.fastq.gz
9	ANSES_08-07	France	Doubs (25)	A.Br.001/002	2008	PRJEB12289	ERR1596542	ERR1596542	sequencing reads SINGLE	ftp.sra.ebi.ac.uk/vol1/fastq/ERR159/002/ERR1596542/ERR1596542.fastq.gz	fasp.sra.ebi.ac.uk:/vol1/fastq/ERR159/002/ERR1596542/ERR1596542.fastq.gz
10	ANSES_08-09	France	Doubs (25)	A.Br.001/002	2008	PRJEB12289	ERR1596543	ERR1596543	sequencing reads SINGLE	ftp.sra.ebi.ac.uk/vol1/fastq/ERR159/003/ERR1596543/ERR1596543.fastq.gz	fasp.sra.ebi.ac.uk:/vol1/fastq/ERR159/003/ERR1596543/ERR1596543.fastq.gz
11	ANSES_08-10	France	Doubs (25)	A.Br.001/002	2008	PRJEB12289	ERR1596544	ERR1596544	sequencing reads SINGLE	ftp.sra.ebi.ac.uk/vol1/fastq/ERR159/004/ERR1596544/ERR1596544.fastq.gz	fasp.sra.ebi.ac.uk:/vol1/fastq/ERR159/004/ERR1596544/ERR1596544.fastq.gz
12	ANSES_08-11	France	Doubs (25)	A.Br.001/002	2008	PRJEB12289	ERR1596545	ERR1596545	sequencing reads SINGLE	ftp.sra.ebi.ac.uk/vol1/fastq/ERR159/005/ERR1596545/ERR1596545.fastq.gz	fasp.sra.ebi.ac.uk:/vol1/fastq/ERR159/005/ERR1596545/ERR1596545.fastq.gz
13	ANSES_08-13	France	Doubs (25)	A.Br.001/002	2008	PRJEB12289	ERR1596546	ERR1596546	sequencing reads SINGLE	ftp.sra.ebi.ac.uk/vol1/fastq/ERR159/006/ERR1596546/ERR1596546.fastq.gz	fasp.sra.ebi.ac.uk:/vol1/fastq/ERR159/006/ERR1596546/ERR1596546.fastq.gz
14	ANSES_08-14	France	Doubs (25)	A.Br.001/002	2008	PRJEB12289	ERR1596547	ERR1596547	sequencing reads SINGLE	ftp.sra.ebi.ac.uk/vol1/fastq/ERR159/007/ERR1596547/ERR1596547.fastq.gz	fasp.sra.ebi.ac.uk:/vol1/fastq/ERR159/007/ERR1596547/ERR1596547.fastq.gz
15	ANSES_08-15	France	Doubs (25)	A.Br.001/002	2008	PRJEB12289	ERR1596548	ERR1596548	sequencing reads SINGLE	ftp.sra.ebi.ac.uk/vol1/fastq/ERR159/008/ERR1596548/ERR1596548.fastq.gz	fasp.sra.ebi.ac.uk:/vol1/fastq/ERR159/008/ERR1596548/ERR1596548.fastq.gz
16	ANSES_08-16	France	Doubs (25)	A.Br.001/002	2008	PRJEB12289	ERR1596549	ERR1596549	sequencing reads SINGLE	ftp.sra.ebi.ac.uk/vol1/fastq/ERR159/009/ERR1596549/ERR1596549.fastq.gz	fasp.sra.ebi.ac.uk:/vol1/fastq/ERR159/009/ERR1596549/ERR1596549.fastq.gz
17	ANSES_08-19	France	Doubs (25)	A.Br.001/002	2008	PRJEB12289	ERR1596550	ERR1596550	sequencing reads SINGLE	ftp.sra.ebi.ac.uk/vol1/fastq/ERR159/000/ERR1596550/ERR1596550.fastq.gz	fasp.sra.ebi.ac.uk:/vol1/fastq/ERR159/000/ERR1596550/ERR1596550.fastq.gz
18	ANSES_08-20	France	Doubs (25)	A.Br.001/002	2008	PRJEB12289	ERR1596551	ERR1596551	sequencing reads SINGLE	ftp.sra.ebi.ac.uk/vol1/fastq/ERR159/001/ERR1596551/ERR1596551.fastq.gz	fasp.sra.ebi.ac.uk:/vol1/fastq/ERR159/001/ERR1596551/ERR1596551.fastq.gz
19	ANSES_08-21-1	France	Doubs (25)	A.Br.001/002	2008	PRJEB12289	ERR1596552	ERR1596552	sequencing reads SINGLE	ftp.sra.ebi.ac.uk/vol1/fastq/ERR159/002/ERR1596552/ERR1596552.fastq.gz	fasp.sra.ebi.ac.uk:/vol1/fastq/ERR159/002/ERR1596552/ERR1596552.fastq.gz
20	ANSES_08-21-2	France	Doubs (25)	A.Br.001/002	2008	PRJEB12289	ERR1596553	ERR1596553	sequencing reads SINGLE	ftp.sra.ebi.ac.uk/vol1/fastq/ERR159/003/ERR1596553/ERR1596553.fastq.gz	fasp.sra.ebi.ac.uk:/vol1/fastq/ERR159/003/ERR1596553/ERR1596553.fastq.gz
21	ANSES_08-21-3	France	Doubs (25)	A.Br.001/002	2008	PRJEB12289	ERR1596554	ERR1596554	sequencing reads SINGLE	ftp.sra.ebi.ac.uk/vol1/fastq/ERR159/004/ERR1596554/ERR1596554.fastq.gz	fasp.sra.ebi.ac.uk:/vol1/fastq/ERR159/004/ERR1596554/ERR1596554.fastq.gz
22	ANSES_08-22-2	France	Doubs (25)	A.Br.001/002	2008	PRJEB12289	ERR1596555	ERR1596555	sequencing reads SINGLE	ftp.sra.ebi.ac.uk/vol1/fastq/ERR159/005/ERR1596555/ERR1596555.fastq.gz	fasp.sra.ebi.ac.uk:/vol1/fastq/ERR159/005/ERR1596555/ERR1596555.fastq.gz
23	ANSES_08-24	France	Doubs (25)	A.Br.001/002	2008	PRJEB12289	ERR1596556	ERR1596556	sequencing reads SINGLE	ftp.sra.ebi.ac.uk/vol1/fastq/ERR159/006/ERR1596556/ERR1596556.fastq.gz	fasp.sra.ebi.ac.uk:/vol1/fastq/ERR159/006/ERR1596556/ERR1596556.fastq.gz
24	ANSES_08-25	France	Doubs (25)	A.Br.001/002	2008	PRJEB12289	ERR1596557	ERR1596557	sequencing reads SINGLE	ftp.sra.ebi.ac.uk/vol1/fastq/ERR159/007/ERR1596557/ERR1596557.fastq.gz	fasp.sra.ebi.ac.uk:/vol1/fastq/ERR159/007/ERR1596557/ERR1596557.fastq.gz
25	ANSES_08-26	France	Doubs (25)	A.Br.001/002	2008	PRJEB12289	ERR1596558	ERR1596558	sequencing reads SINGLE	ftp.sra.ebi.ac.uk/vol1/fastq/ERR159/008/ERR1596558/ERR1596558.fastq.gz	fasp.sra.ebi.ac.uk:/vol1/fastq/ERR159/008/ERR1596558/ERR1596558.fastq.gz
26	ANSES_08-27	France	Doubs (25)	A.Br.001/002	2008	PRJEB12289	ERR1596559	ERR1596559	sequencing reads SINGLE	ftp.sra.ebi.ac.uk/vol1/fastq/ERR159/009/ERR1596559/ERR1596559.fastq.gz	fasp.sra.ebi.ac.uk:/vol1/fastq/ERR159/009/ERR1596559/ERR1596559.fastq.gz
27	ANSES_08-28	France	Doubs (25)	A.Br.001/002	2008	PRJEB12289	ERR1596560	ERR1596560	sequencing reads SINGLE	ftp.sra.ebi.ac.uk/vol1/fastq/ERR159/000/ERR1596560/ERR1596560.fastq.gz	fasp.sra.ebi.ac.uk:/vol1/fastq/ERR159/000/ERR1596560/ERR1596560.fastq.gz
28	ANSES_08-29	France	Doubs (25)	A.Br.001/002	2008	PRJEB12289	ERR1596561	ERR1596561	sequencing reads SINGLE	ftp.sra.ebi.ac.uk/vol1/fastq/ERR159/001/ERR1596561/ERR1596561.fastq.gz	fasp.sra.ebi.ac.uk:/vol1/fastq/ERR159/001/ERR1596561/ERR1596561.fastq.gz
29	ANSES_09-08	France	Côte-d’Or (21)	A.Br.011/009	2009	PRJEB12289	ERR1596562	ERR1596562	sequencing reads SINGLE	ftp.sra.ebi.ac.uk/vol1/fastq/ERR159/002/ERR1596562/ERR1596562.fastq.gz	fasp.sra.ebi.ac.uk:/vol1/fastq/ERR159/002/ERR1596562/ERR1596562.fastq.gz
30	ANSES_09-13	France	Aveyron (12)	A.Br.011/009	2009	PRJEB12289	ERR1596563	ERR1596563	sequencing reads SINGLE	ftp.sra.ebi.ac.uk/vol1/fastq/ERR159/003/ERR1596563/ERR1596563.fastq.gz	fasp.sra.ebi.ac.uk:/vol1/fastq/ERR159/003/ERR1596563/ERR1596563.fastq.gz
31	ANSES_09-28	France	Savoie (73)	B.Br.CNEVA	2009	PRJEB12289	ERR1596564	ERR1596564	sequencing reads SINGLE	ftp.sra.ebi.ac.uk/vol1/fastq/ERR159/004/ERR1596564/ERR1596564.fastq.gz	fasp.sra.ebi.ac.uk:/vol1/fastq/ERR159/004/ERR1596564/ERR1596564.fastq.gz
32	ANSES_09-29	France	Savoie (73)	B.Br.CNEVA	2009	PRJEB12289	ERR1596565	ERR1596565	sequencing reads SINGLE	ftp.sra.ebi.ac.uk/vol1/fastq/ERR159/005/ERR1596565/ERR1596565.fastq.gz	fasp.sra.ebi.ac.uk:/vol1/fastq/ERR159/005/ERR1596565/ERR1596565.fastq.gz
33	ANSES_09-30	France	Savoie (73)	B.Br.CNEVA	2009	PRJEB12289	ERR1596566	ERR1596566	sequencing reads SINGLE	ftp.sra.ebi.ac.uk/vol1/fastq/ERR159/006/ERR1596566/ERR1596566.fastq.gz	fasp.sra.ebi.ac.uk:/vol1/fastq/ERR159/006/ERR1596566/ERR1596566.fastq.gz
34	ANSES_09-32	France	Savoie (73)	B.Br.CNEVA	2009	PRJEB12289	ERR1596567	ERR1596567	sequencing reads SINGLE	ftp.sra.ebi.ac.uk/vol1/fastq/ERR159/007/ERR1596567/ERR1596567.fastq.gz	fasp.sra.ebi.ac.uk:/vol1/fastq/ERR159/007/ERR1596567/ERR1596567.fastq.gz
35	ANSES_09-33	France	Savoie (73)	B.Br.CNEVA	2009	PRJEB12289	ERR1596568	ERR1596568	sequencing reads SINGLE	ftp.sra.ebi.ac.uk/vol1/fastq/ERR159/008/ERR1596568/ERR1596568.fastq.gz	fasp.sra.ebi.ac.uk:/vol1/fastq/ERR159/008/ERR1596568/ERR1596568.fastq.gz
36	ANSES_09-34	France	Savoie (73)	B.Br.CNEVA	2009	PRJEB12289	ERR1596569	ERR1596569	sequencing reads SINGLE	ftp.sra.ebi.ac.uk/vol1/fastq/ERR159/009/ERR1596569/ERR1596569.fastq.gz	fasp.sra.ebi.ac.uk:/vol1/fastq/ERR159/009/ERR1596569/ERR1596569.fastq.gz
37	ANSES_09-35	France	Savoie (73)	B.Br.CNEVA	2009	PRJEB12289	ERR1596570	ERR1596570	sequencing reads SINGLE	ftp.sra.ebi.ac.uk/vol1/fastq/ERR159/000/ERR1596570/ERR1596570.fastq.gz	fasp.sra.ebi.ac.uk:/vol1/fastq/ERR159/000/ERR1596570/ERR1596570.fastq.gz
38	ANSES_09-36	France	Savoie (73)	B.Br.CNEVA	2009	PRJEB12289	ERR1596571	ERR1596571	sequencing reads SINGLE	ftp.sra.ebi.ac.uk/vol1/fastq/ERR159/001/ERR1596571/ERR1596571.fastq.gz	fasp.sra.ebi.ac.uk:/vol1/fastq/ERR159/001/ERR1596571/ERR1596571.fastq.gz
39	ANSES_09-38	France	Savoie (73)	B.Br.CNEVA	2009	PRJEB12289	ERR1596572	ERR1596572	sequencing reads SINGLE	ftp.sra.ebi.ac.uk/vol1/fastq/ERR159/002/ERR1596572/ERR1596572.fastq.gz	fasp.sra.ebi.ac.uk:/vol1/fastq/ERR159/002/ERR1596572/ERR1596572.fastq.gz
40	ANSES_09-39	France	Savoie (73)	B.Br.CNEVA	2009	PRJEB12289	ERR1596573	ERR1596573	sequencing reads SINGLE	ftp.sra.ebi.ac.uk/vol1/fastq/ERR159/003/ERR1596573/ERR1596573.fastq.gz	fasp.sra.ebi.ac.uk:/vol1/fastq/ERR159/003/ERR1596573/ERR1596573.fastq.gz
41	ANSES_09-40	France	Savoie (73)	B.Br.CNEVA	2009	PRJEB12289	ERR1596574	ERR1596574	sequencing reads SINGLE	ftp.sra.ebi.ac.uk/vol1/fastq/ERR159/004/ERR1596574/ERR1596574.fastq.gz	fasp.sra.ebi.ac.uk:/vol1/fastq/ERR159/004/ERR1596574/ERR1596574.fastq.gz
42	ANSES_09-41	France	Isère (38)	B.Br.CNEVA	2009	PRJEB12289	ERR1596575	ERR1596575	sequencing reads SINGLE	ftp.sra.ebi.ac.uk/vol1/fastq/ERR159/005/ERR1596575/ERR1596575.fastq.gz	fasp.sra.ebi.ac.uk:/vol1/fastq/ERR159/005/ERR1596575/ERR1596575.fastq.gz
43	ANSES_09-42	France	Savoie (73)	B.Br.CNEVA	2009	PRJEB12289	ERR1596576	ERR1596576	sequencing reads SINGLE	ftp.sra.ebi.ac.uk/vol1/fastq/ERR159/006/ERR1596576/ERR1596576.fastq.gz	fasp.sra.ebi.ac.uk:/vol1/fastq/ERR159/006/ERR1596576/ERR1596576.fastq.gz
44	ANSES_09-43	France	Isère (38)	B.Br.CNEVA	2009	PRJEB12289	ERR1596577	ERR1596577	sequencing reads SINGLE	ftp.sra.ebi.ac.uk/vol1/fastq/ERR159/007/ERR1596577/ERR1596577.fastq.gz	fasp.sra.ebi.ac.uk:/vol1/fastq/ERR159/007/ERR1596577/ERR1596577.fastq.gz
45	ANSES_09-44	France	Savoie (73)	B.Br.CNEVA	2009	PRJEB12289	ERR1596578	ERR1596578	sequencing reads SINGLE	ftp.sra.ebi.ac.uk/vol1/fastq/ERR159/008/ERR1596578/ERR1596578.fastq.gz	fasp.sra.ebi.ac.uk:/vol1/fastq/ERR159/008/ERR1596578/ERR1596578.fastq.gz
46	ANSES_09-45	France	Savoie (73)	B.Br.CNEVA	2009	PRJEB12289	ERR1596579	ERR1596579	sequencing reads SINGLE	ftp.sra.ebi.ac.uk/vol1/fastq/ERR159/009/ERR1596579/ERR1596579.fastq.gz	fasp.sra.ebi.ac.uk:/vol1/fastq/ERR159/009/ERR1596579/ERR1596579.fastq.gz
47	ANSES_09-46	France	Savoie (73)	B.Br.CNEVA	2009	PRJEB12289	ERR1596580	ERR1596580	sequencing reads SINGLE	ftp.sra.ebi.ac.uk/vol1/fastq/ERR159/000/ERR1596580/ERR1596580.fastq.gz	fasp.sra.ebi.ac.uk:/vol1/fastq/ERR159/000/ERR1596580/ERR1596580.fastq.gz
48	ANSES_100	France	Nièvre (58)	A.Br.011/009	1999	PRJEB12289	ERR1596581	ERR1596581	sequencing reads SINGLE	ftp.sra.ebi.ac.uk/vol1/fastq/ERR159/001/ERR1596581/ERR1596581.fastq.gz	fasp.sra.ebi.ac.uk:/vol1/fastq/ERR159/001/ERR1596581/ERR1596581.fastq.gz
49	ANSES_101	France	Côte-d’Or (21)	A.Br.011/009	1999	PRJEB12289	ERR1198958	ERR1198958	sequencing reads PAIRED	ftp.sra.ebi.ac.uk/vol1/fastq/ERR119/008/ERR1198958/ERR1198958_1.fastq.gz;ftp.sra.ebi.ac.uk/vol1/fastq/ERR119/008/ERR1198958/ERR1198958_2.fastq.gz;	fasp.sra.ebi.ac.uk:/vol1/fastq/ERR119/008/ERR1198958/ERR1198958_1.fastq.gz;fasp.sra.ebi.ac.uk:/vol1/fastq/ERR119/008/ERR1198958/ERR1198958_2.fastq.gz;
50	ANSES_102	France	Côte-d’Or (21)	A.Br.011/009	1999	PRJEB12289	ERR1596582	ERR1596582	sequencing reads SINGLE	ftp.sra.ebi.ac.uk/vol1/fastq/ERR159/002/ERR1596582/ERR1596582.fastq.gz	fasp.sra.ebi.ac.uk:/vol1/fastq/ERR159/002/ERR1596582/ERR1596582.fastq.gz
51	ANSES_103	France	Côte-d’Or (21)	A.Br.011/009	1999	PRJEB12289	ERR1596583	ERR1596583	sequencing reads SINGLE	ftp.sra.ebi.ac.uk/vol1/fastq/ERR159/003/ERR1596583/ERR1596583.fastq.gz	fasp.sra.ebi.ac.uk:/vol1/fastq/ERR159/003/ERR1596583/ERR1596583.fastq.gz
52	ANSES_104	France	Côte-d’Or (21)	A.Br.011/009	1999	PRJEB12289	ERR1596584	ERR1596584	sequencing reads SINGLE	ftp.sra.ebi.ac.uk/vol1/fastq/ERR159/004/ERR1596584/ERR1596584.fastq.gz	fasp.sra.ebi.ac.uk:/vol1/fastq/ERR159/004/ERR1596584/ERR1596584.fastq.gz
53	ANSES_105	France	Savoie (73)	B.Br.CNEVA	1997	PRJEB12289	ERR1596585	ERR1596585	sequencing reads SINGLE	ftp.sra.ebi.ac.uk/vol1/fastq/ERR159/005/ERR1596585/ERR1596585.fastq.gz	fasp.sra.ebi.ac.uk:/vol1/fastq/ERR159/005/ERR1596585/ERR1596585.fastq.gz
54	ANSES_106	France	Savoie (73)	B.Br.CNEVA	1997	PRJEB12289	ERR1596586	ERR1596586	sequencing reads SINGLE	ftp.sra.ebi.ac.uk/vol1/fastq/ERR159/006/ERR1596586/ERR1596586.fastq.gz	fasp.sra.ebi.ac.uk:/vol1/fastq/ERR159/006/ERR1596586/ERR1596586.fastq.gz
55	ANSES_107	France	Haute-Savoie (74)	B.Br.CNEVA	1997	PRJEB12289	ERR1596587	ERR1596587	sequencing reads SINGLE	ftp.sra.ebi.ac.uk/vol1/fastq/ERR159/007/ERR1596587/ERR1596587.fastq.gz	fasp.sra.ebi.ac.uk:/vol1/fastq/ERR159/007/ERR1596587/ERR1596587.fastq.gz
56	ANSES_108	France	Savoie (73)	B.Br.CNEVA	1997	PRJEB12289	ERR1596588	ERR1596588	sequencing reads SINGLE	ftp.sra.ebi.ac.uk/vol1/fastq/ERR159/008/ERR1596588/ERR1596588.fastq.gz	fasp.sra.ebi.ac.uk:/vol1/fastq/ERR159/008/ERR1596588/ERR1596588.fastq.gz
57	ANSES_109	France	Pyrénées-Atlantiques (64)	B.Br.CNEVA	1997	PRJEB12289	ERR1596589	ERR1596589	sequencing reads SINGLE	ftp.sra.ebi.ac.uk/vol1/fastq/ERR159/009/ERR1596589/ERR1596589.fastq.gz	fasp.sra.ebi.ac.uk:/vol1/fastq/ERR159/009/ERR1596589/ERR1596589.fastq.gz
58	ANSES_11-04	France	Doubs (25)	A.Br.001/002	2011	PRJEB12289	ERR1596590	ERR1596590	sequencing reads SINGLE	ftp.sra.ebi.ac.uk/vol1/fastq/ERR159/000/ERR1596590/ERR1596590.fastq.gz	fasp.sra.ebi.ac.uk:/vol1/fastq/ERR159/000/ERR1596590/ERR1596590.fastq.gz
59	ANSES_11-05	France	Aveyron (12)	A.Br.011/009	2011	PRJEB12289	ERR1596591	ERR1596591	sequencing reads SINGLE	ftp.sra.ebi.ac.uk/vol1/fastq/ERR159/001/ERR1596591/ERR1596591.fastq.gz	fasp.sra.ebi.ac.uk:/vol1/fastq/ERR159/001/ERR1596591/ERR1596591.fastq.gz
60	ANSES_11-08	France	Aveyron (12)	B.Br.CNEVA	2011	PRJEB12289	ERR1596592	ERR1596592	sequencing reads SINGLE	ftp.sra.ebi.ac.uk/vol1/fastq/ERR159/002/ERR1596592/ERR1596592.fastq.gz	fasp.sra.ebi.ac.uk:/vol1/fastq/ERR159/002/ERR1596592/ERR1596592.fastq.gz
61	ANSES_11-09	France	Cantal (15)	B.Br.CNEVA	2011	PRJEB12289	ERR1596593	ERR1596593	sequencing reads SINGLE	ftp.sra.ebi.ac.uk/vol1/fastq/ERR159/003/ERR1596593/ERR1596593.fastq.gz	fasp.sra.ebi.ac.uk:/vol1/fastq/ERR159/003/ERR1596593/ERR1596593.fastq.gz
62	ANSES_11-10	France	Aveyron (12)	B.Br.CNEVA	2011	PRJEB12289	ERR1596594	ERR1596594	sequencing reads SINGLE	ftp.sra.ebi.ac.uk/vol1/fastq/ERR159/004/ERR1596594/ERR1596594.fastq.gz	fasp.sra.ebi.ac.uk:/vol1/fastq/ERR159/004/ERR1596594/ERR1596594.fastq.gz
63	ANSES_11-11	France	Aveyron (12)	B.Br.CNEVA	2011	PRJEB12289	ERR1596595	ERR1596595	sequencing reads SINGLE	ftp.sra.ebi.ac.uk/vol1/fastq/ERR159/005/ERR1596595/ERR1596595.fastq.gz	fasp.sra.ebi.ac.uk:/vol1/fastq/ERR159/005/ERR1596595/ERR1596595.fastq.gz
64	ANSES_112	France	Pyrénées-Atlantiques (64)	B.Br.CNEVA	1997	PRJEB12289	ERR1596596	ERR1596596	sequencing reads SINGLE	ftp.sra.ebi.ac.uk/vol1/fastq/ERR159/006/ERR1596596/ERR1596596.fastq.gz	fasp.sra.ebi.ac.uk:/vol1/fastq/ERR159/006/ERR1596596/ERR1596596.fastq.gz
65	ANSES_113	France	Pyrénées-Atlantiques (64)	B.Br.CNEVA	1997	PRJEB12289	ERR1596597	ERR1596597	sequencing reads SINGLE	ftp.sra.ebi.ac.uk/vol1/fastq/ERR159/007/ERR1596597/ERR1596597.fastq.gz	fasp.sra.ebi.ac.uk:/vol1/fastq/ERR159/007/ERR1596597/ERR1596597.fastq.gz
66	ANSES_114	France	Pyrénées-Atlantiques (64)	B.Br.CNEVA	1997	PRJEB12289	ERR1596598	ERR1596598	sequencing reads SINGLE	ftp.sra.ebi.ac.uk/vol1/fastq/ERR159/008/ERR1596598/ERR1596598.fastq.gz	fasp.sra.ebi.ac.uk:/vol1/fastq/ERR159/008/ERR1596598/ERR1596598.fastq.gz
67	ANSES_115	France	Pyrénées-Atlantiques (64)	B.Br.CNEVA	1997	PRJEB12289	ERR1596599	ERR1596599	sequencing reads SINGLE	ftp.sra.ebi.ac.uk/vol1/fastq/ERR159/009/ERR1596599/ERR1596599.fastq.gz	fasp.sra.ebi.ac.uk:/vol1/fastq/ERR159/009/ERR1596599/ERR1596599.fastq.gz
68	ANSES_116	France	Cher (18)	A.Br.011/009	1996	PRJEB12289	ERR1596600	ERR1596600	sequencing reads SINGLE	ftp.sra.ebi.ac.uk/vol1/fastq/ERR159/000/ERR1596600/ERR1596600.fastq.gz	fasp.sra.ebi.ac.uk:/vol1/fastq/ERR159/000/ERR1596600/ERR1596600.fastq.gz
69	ANSES_117	France	Puy-de-Dôme (63)	B.Br.CNEVA	2003	PRJEB12289	ERR1596601	ERR1596601	sequencing reads SINGLE	ftp.sra.ebi.ac.uk/vol1/fastq/ERR159/001/ERR1596601/ERR1596601.fastq.gz	fasp.sra.ebi.ac.uk:/vol1/fastq/ERR159/001/ERR1596601/ERR1596601.fastq.gz
70	ANSES_118	France	Vienne (86)	A.Br.011/009	1996	PRJEB12289	ERR1198959	ERR1198959	sequencing reads PAIRED	ftp.sra.ebi.ac.uk/vol1/fastq/ERR119/009/ERR1198959/ERR1198959_1.fastq.gz;ftp.sra.ebi.ac.uk/vol1/fastq/ERR119/009/ERR1198959/ERR1198959_2.fastq.gz;	fasp.sra.ebi.ac.uk:/vol1/fastq/ERR119/009/ERR1198959/ERR1198959_1.fastq.gz;fasp.sra.ebi.ac.uk:/vol1/fastq/ERR119/009/ERR1198959/ERR1198959_2.fastq.gz;
71	ANSES_119	France	Pyrénées-Atlantiques (64)	B.Br.CNEVA	1994	PRJEB12289	ERR1596602	ERR1596602	sequencing reads SINGLE	ftp.sra.ebi.ac.uk/vol1/fastq/ERR159/002/ERR1596602/ERR1596602.fastq.gz	fasp.sra.ebi.ac.uk:/vol1/fastq/ERR159/002/ERR1596602/ERR1596602.fastq.gz
72	ANSES_120	France	Pyrénées-Atlantiques (64)	B.Br.CNEVA	1994	PRJEB12289	ERR1596603	ERR1596603	sequencing reads SINGLE	ftp.sra.ebi.ac.uk/vol1/fastq/ERR159/003/ERR1596603/ERR1596603.fastq.gz	fasp.sra.ebi.ac.uk:/vol1/fastq/ERR159/003/ERR1596603/ERR1596603.fastq.gz
73	ANSES_122	France	Hautes-Alpes (05)	A.Br.011/009	1992	PRJEB12289	ERR1198960	ERR1198960	sequencing reads PAIRED	ftp.sra.ebi.ac.uk/vol1/fastq/ERR119/000/ERR1198960/ERR1198960_1.fastq.gz;ftp.sra.ebi.ac.uk/vol1/fastq/ERR119/000/ERR1198960/ERR1198960_2.fastq.gz;	fasp.sra.ebi.ac.uk:/vol1/fastq/ERR119/000/ERR1198960/ERR1198960_1.fastq.gz;fasp.sra.ebi.ac.uk:/vol1/fastq/ERR119/000/ERR1198960/ERR1198960_2.fastq.gz;
74	ANSES_123	France	Pyrénées-Atlantiques (64)	B.Br.CNEVA	1992	PRJEB12289	ERR1596604	ERR1596604	sequencing reads SINGLE	ftp.sra.ebi.ac.uk/vol1/fastq/ERR159/004/ERR1596604/ERR1596604.fastq.gz	fasp.sra.ebi.ac.uk:/vol1/fastq/ERR159/004/ERR1596604/ERR1596604.fastq.gz
75	ANSES_124	France	Moselle (57)	A.Br.011/009	2008	PRJEB12289	ERR1596605	ERR1596605	sequencing reads SINGLE	ftp.sra.ebi.ac.uk/vol1/fastq/ERR159/005/ERR1596605/ERR1596605.fastq.gz	fasp.sra.ebi.ac.uk:/vol1/fastq/ERR159/005/ERR1596605/ERR1596605.fastq.gz
76	ANSES_126	France	Pyrénées-Atlantiques (64)	B.Br.CNEVA	1997	PRJEB12289	ERR1596606	ERR1596606	sequencing reads SINGLE	ftp.sra.ebi.ac.uk/vol1/fastq/ERR159/006/ERR1596606/ERR1596606.fastq.gz	fasp.sra.ebi.ac.uk:/vol1/fastq/ERR159/006/ERR1596606/ERR1596606.fastq.gz
77	ANSES_136	France	Côte-d’Or (21)	A.Br.011/009	2003	PRJEB12289	ERR1596607	ERR1596607	sequencing reads SINGLE	ftp.sra.ebi.ac.uk/vol1/fastq/ERR159/007/ERR1596607/ERR1596607.fastq.gz	fasp.sra.ebi.ac.uk:/vol1/fastq/ERR159/007/ERR1596607/ERR1596607.fastq.gz
78	ANSES_139	France	Aveyron (12)	B.Br.CNEVA	2001	PRJEB12289	ERR1596608	ERR1596608	sequencing reads SINGLE	ftp.sra.ebi.ac.uk/vol1/fastq/ERR159/008/ERR1596608/ERR1596608.fastq.gz	fasp.sra.ebi.ac.uk:/vol1/fastq/ERR159/008/ERR1596608/ERR1596608.fastq.gz
79	ANSES_140	France	Savoie (73)	B.Br.CNEVA	2000	PRJEB12289	ERR1596609	ERR1596609	sequencing reads SINGLE	ftp.sra.ebi.ac.uk/vol1/fastq/ERR159/009/ERR1596609/ERR1596609.fastq.gz	fasp.sra.ebi.ac.uk:/vol1/fastq/ERR159/009/ERR1596609/ERR1596609.fastq.gz
80	ANSES_143	France	Côte-d’Or (21)	A.Br.011/009	2000	PRJEB12289	ERR1596610	ERR1596610	sequencing reads SINGLE	ftp.sra.ebi.ac.uk/vol1/fastq/ERR159/000/ERR1596610/ERR1596610.fastq.gz	fasp.sra.ebi.ac.uk:/vol1/fastq/ERR159/000/ERR1596610/ERR1596610.fastq.gz
81	ANSES_017	France	Savoie (73)	B.Br.CNEVA	2006	PRJEB12289	ERR1596611	ERR1596611	sequencing reads SINGLE	ftp.sra.ebi.ac.uk/vol1/fastq/ERR159/001/ERR1596611/ERR1596611.fastq.gz	fasp.sra.ebi.ac.uk:/vol1/fastq/ERR159/001/ERR1596611/ERR1596611.fastq.gz
82	ANSES_018	France	Aveyron (12)	B.Br.CNEVA	2007	PRJEB12289	ERR1596612	ERR1596612	sequencing reads SINGLE	ftp.sra.ebi.ac.uk/vol1/fastq/ERR159/002/ERR1596612/ERR1596612.fastq.gz	fasp.sra.ebi.ac.uk:/vol1/fastq/ERR159/002/ERR1596612/ERR1596612.fastq.gz
83	ANSES_030	France	Jura (39)	A.Br.011/009	2007	PRJEB12289	ERR1596613	ERR1596613	sequencing reads SINGLE	ftp.sra.ebi.ac.uk/vol1/fastq/ERR159/003/ERR1596613/ERR1596613.fastq.gz	fasp.sra.ebi.ac.uk:/vol1/fastq/ERR159/003/ERR1596613/ERR1596613.fastq.gz
84	ANSES_031	France	Cantal (15)	B.Br.CNEVA	2007	PRJEB12289	ERR1596614	ERR1596614	sequencing reads SINGLE	ftp.sra.ebi.ac.uk/vol1/fastq/ERR159/004/ERR1596614/ERR1596614.fastq.gz	fasp.sra.ebi.ac.uk:/vol1/fastq/ERR159/004/ERR1596614/ERR1596614.fastq.gz
85	ANSES_032	France	Meurthe-et-Moselle (54)	A.Br.011/009	2007	PRJEB12289	ERR1198961	ERR1198961	sequencing reads PAIRED	ftp.sra.ebi.ac.uk/vol1/fastq/ERR119/001/ERR1198961/ERR1198961_1.fastq.gz;ftp.sra.ebi.ac.uk/vol1/fastq/ERR119/001/ERR1198961/ERR1198961_2.fastq.gz;	fasp.sra.ebi.ac.uk:/vol1/fastq/ERR119/001/ERR1198961/ERR1198961_1.fastq.gz;fasp.sra.ebi.ac.uk:/vol1/fastq/ERR119/001/ERR1198961/ERR1198961_2.fastq.gz;
86	ANSES_033	France	Aveyron (12)	B.Br.CNEVA	2007	PRJEB12289	ERR1596615	ERR1596615	sequencing reads SINGLE	ftp.sra.ebi.ac.uk/vol1/fastq/ERR159/005/ERR1596615/ERR1596615.fastq.gz	fasp.sra.ebi.ac.uk:/vol1/fastq/ERR159/005/ERR1596615/ERR1596615.fastq.gz
87	ANSES_034	France	Jura (39)	A.Br.011/009	2007	PRJEB12289	ERR1596616	ERR1596616	sequencing reads SINGLE	ftp.sra.ebi.ac.uk/vol1/fastq/ERR159/006/ERR1596616/ERR1596616.fastq.gz	fasp.sra.ebi.ac.uk:/vol1/fastq/ERR159/006/ERR1596616/ERR1596616.fastq.gz
88	ANSES_035	France	Savoie (73)	B.Br.CNEVA	2007	PRJEB12289	ERR1596617	ERR1596617	sequencing reads SINGLE	ftp.sra.ebi.ac.uk/vol1/fastq/ERR159/007/ERR1596617/ERR1596617.fastq.gz	fasp.sra.ebi.ac.uk:/vol1/fastq/ERR159/007/ERR1596617/ERR1596617.fastq.gz
89	ANSES_036	France	Cantal (15)	B.Br.CNEVA	2006	PRJEB12289	ERR1596618	ERR1596618	sequencing reads SINGLE	ftp.sra.ebi.ac.uk/vol1/fastq/ERR159/008/ERR1596618/ERR1596618.fastq.gz	fasp.sra.ebi.ac.uk:/vol1/fastq/ERR159/008/ERR1596618/ERR1596618.fastq.gz
90	ANSES_037	France	Cantal (15)	B.Br.CNEVA	2006	PRJEB12289	ERR1596619	ERR1596619	sequencing reads SINGLE	ftp.sra.ebi.ac.uk/vol1/fastq/ERR159/009/ERR1596619/ERR1596619.fastq.gz	fasp.sra.ebi.ac.uk:/vol1/fastq/ERR159/009/ERR1596619/ERR1596619.fastq.gz
91	ANSES_039	France	Saône-et-Loire (71)	B.Br.CNEVA	2005	PRJEB12289	ERR1596620	ERR1596620	sequencing reads SINGLE	ftp.sra.ebi.ac.uk/vol1/fastq/ERR159/000/ERR1596620/ERR1596620.fastq.gz	fasp.sra.ebi.ac.uk:/vol1/fastq/ERR159/000/ERR1596620/ERR1596620.fastq.gz
92	ANSES_040	France	Saône-et-Loire (71)	B.Br.CNEVA	2005	PRJEB12289	ERR1596621	ERR1596621	sequencing reads SINGLE	ftp.sra.ebi.ac.uk/vol1/fastq/ERR159/001/ERR1596621/ERR1596621.fastq.gz	fasp.sra.ebi.ac.uk:/vol1/fastq/ERR159/001/ERR1596621/ERR1596621.fastq.gz
93	ANSES_041	France	Savoie (73)	B.Br.CNEVA	2005	PRJEB12289	ERR1596622	ERR1596622	sequencing reads SINGLE	ftp.sra.ebi.ac.uk/vol1/fastq/ERR159/002/ERR1596622/ERR1596622.fastq.gz	fasp.sra.ebi.ac.uk:/vol1/fastq/ERR159/002/ERR1596622/ERR1596622.fastq.gz
94	ANSES_044	France	Saône-et-Loire (71)	B.Br.CNEVA	2004	PRJEB12289	ERR1596623	ERR1596623	sequencing reads SINGLE	ftp.sra.ebi.ac.uk/vol1/fastq/ERR159/003/ERR1596623/ERR1596623.fastq.gz	fasp.sra.ebi.ac.uk:/vol1/fastq/ERR159/003/ERR1596623/ERR1596623.fastq.gz
95	ANSES_045	France	Saône-et-Loire (71)	B.Br.CNEVA	2004	PRJEB12289	ERR1596624	ERR1596624	sequencing reads SINGLE	ftp.sra.ebi.ac.uk/vol1/fastq/ERR159/004/ERR1596624/ERR1596624.fastq.gz	fasp.sra.ebi.ac.uk:/vol1/fastq/ERR159/004/ERR1596624/ERR1596624.fastq.gz
96	ANSES_050	France	Saône-et-Loire (71)	B.Br.CNEVA	2004	PRJEB12289	ERR1596625	ERR1596625	sequencing reads SINGLE	ftp.sra.ebi.ac.uk/vol1/fastq/ERR159/005/ERR1596625/ERR1596625.fastq.gz	fasp.sra.ebi.ac.uk:/vol1/fastq/ERR159/005/ERR1596625/ERR1596625.fastq.gz
97	ANSES_051	France	Saône-et-Loire (71)	B.Br.CNEVA	2004	PRJEB12289	ERR1596626	ERR1596626	sequencing reads SINGLE	ftp.sra.ebi.ac.uk/vol1/fastq/ERR159/006/ERR1596626/ERR1596626.fastq.gz	fasp.sra.ebi.ac.uk:/vol1/fastq/ERR159/006/ERR1596626/ERR1596626.fastq.gz
98	ANSES_063	France	Cantal (15)	B.Br.CNEVA	2003	PRJEB12289	ERR1596627	ERR1596627	sequencing reads SINGLE	ftp.sra.ebi.ac.uk/vol1/fastq/ERR159/007/ERR1596627/ERR1596627.fastq.gz	fasp.sra.ebi.ac.uk:/vol1/fastq/ERR159/007/ERR1596627/ERR1596627.fastq.gz
99	ANSES_064	France	Cantal (15)	B.Br.CNEVA	2003	PRJEB12289	ERR1596628	ERR1596628	sequencing reads SINGLE	ftp.sra.ebi.ac.uk/vol1/fastq/ERR159/008/ERR1596628/ERR1596628.fastq.gz	fasp.sra.ebi.ac.uk:/vol1/fastq/ERR159/008/ERR1596628/ERR1596628.fastq.gz
100	ANSES_066	France	Cantal (15)	B.Br.CNEVA	2003	PRJEB12289	ERR1596629	ERR1596629	sequencing reads SINGLE	ftp.sra.ebi.ac.uk/vol1/fastq/ERR159/009/ERR1596629/ERR1596629.fastq.gz	fasp.sra.ebi.ac.uk:/vol1/fastq/ERR159/009/ERR1596629/ERR1596629.fastq.gz
101	ANSES_067	France	Puy-de-Dôme (63)	B.Br.CNEVA	2003	PRJEB12289	ERR1596630	ERR1596630	sequencing reads SINGLE	ftp.sra.ebi.ac.uk/vol1/fastq/ERR159/000/ERR1596630/ERR1596630.fastq.gz	fasp.sra.ebi.ac.uk:/vol1/fastq/ERR159/000/ERR1596630/ERR1596630.fastq.gz
102	ANSES_072	France	Haute-Savoie (74)	B.Br.CNEVA	2000	PRJEB12289	ERR1596631	ERR1596631	sequencing reads SINGLE	ftp.sra.ebi.ac.uk/vol1/fastq/ERR159/001/ERR1596631/ERR1596631.fastq.gz	fasp.sra.ebi.ac.uk:/vol1/fastq/ERR159/001/ERR1596631/ERR1596631.fastq.gz
103	ANSES_073	France	Haute-Savoie (74)	B.Br.CNEVA	2000	PRJEB12289	ERR1596632	ERR1596632	sequencing reads SINGLE	ftp.sra.ebi.ac.uk/vol1/fastq/ERR159/002/ERR1596632/ERR1596632.fastq.gz	fasp.sra.ebi.ac.uk:/vol1/fastq/ERR159/002/ERR1596632/ERR1596632.fastq.gz
104	ANSES_075	France	Savoie (73)	B.Br.CNEVA	2000	PRJEB12289	ERR1596633	ERR1596633	sequencing reads SINGLE	ftp.sra.ebi.ac.uk/vol1/fastq/ERR159/003/ERR1596633/ERR1596633.fastq.gz	fasp.sra.ebi.ac.uk:/vol1/fastq/ERR159/003/ERR1596633/ERR1596633.fastq.gz
105	ANSES_077	France	Savoie (73)	B.Br.CNEVA	2000	PRJEB12289	ERR1596634	ERR1596634	sequencing reads SINGLE	ftp.sra.ebi.ac.uk/vol1/fastq/ERR159/004/ERR1596634/ERR1596634.fastq.gz	fasp.sra.ebi.ac.uk:/vol1/fastq/ERR159/004/ERR1596634/ERR1596634.fastq.gz
106	ANSES_079	France	Savoie (73)	B.Br.CNEVA	2000	PRJEB12289	ERR1596635	ERR1596635	sequencing reads SINGLE	ftp.sra.ebi.ac.uk/vol1/fastq/ERR159/005/ERR1596635/ERR1596635.fastq.gz	fasp.sra.ebi.ac.uk:/vol1/fastq/ERR159/005/ERR1596635/ERR1596635.fastq.gz
107	ANSES_79-80	France	Savoie (73)	B.Br.CNEVA	2000	PRJEB12289	ERR1596636	ERR1596636	sequencing reads SINGLE	ftp.sra.ebi.ac.uk/vol1/fastq/ERR159/006/ERR1596636/ERR1596636.fastq.gz	fasp.sra.ebi.ac.uk:/vol1/fastq/ERR159/006/ERR1596636/ERR1596636.fastq.gz
108	ANSES_080	France	Savoie (73)	B.Br.CNEVA	2000	PRJEB12289	ERR1596637	ERR1596637	sequencing reads SINGLE	ftp.sra.ebi.ac.uk/vol1/fastq/ERR159/007/ERR1596637/ERR1596637.fastq.gz	fasp.sra.ebi.ac.uk:/vol1/fastq/ERR159/007/ERR1596637/ERR1596637.fastq.gz
109	ANSES_082	France	Savoie (73)	B.Br.CNEVA	2000	PRJEB12289	ERR1596638	ERR1596638	sequencing reads SINGLE	ftp.sra.ebi.ac.uk/vol1/fastq/ERR159/008/ERR1596638/ERR1596638.fastq.gz	fasp.sra.ebi.ac.uk:/vol1/fastq/ERR159/008/ERR1596638/ERR1596638.fastq.gz
110	ANSES_086	France	Yvelines (78)	A.Br.011/009	1982	PRJEB12289	ERR1198962	ERR1198962	sequencing reads PAIRED	ftp.sra.ebi.ac.uk/vol1/fastq/ERR119/002/ERR1198962/ERR1198962_1.fastq.gz;ftp.sra.ebi.ac.uk/vol1/fastq/ERR119/002/ERR1198962/ERR1198962_2.fastq.gz;	fasp.sra.ebi.ac.uk:/vol1/fastq/ERR119/002/ERR1198962/ERR1198962_1.fastq.gz;fasp.sra.ebi.ac.uk:/vol1/fastq/ERR119/002/ERR1198962/ERR1198962_2.fastq.gz;
111	ANSES_087	France	Cher (18)	A.Br.011/009	1982	PRJEB12289	ERR1596639	ERR1596639	sequencing reads SINGLE	ftp.sra.ebi.ac.uk/vol1/fastq/ERR159/009/ERR1596639/ERR1596639.fastq.gz	fasp.sra.ebi.ac.uk:/vol1/fastq/ERR159/009/ERR1596639/ERR1596639.fastq.gz
112	ANSES_088	France	Pyrénées-Atlantiques (64)	A.Br.011/009	1990	PRJEB12289	ERR1198963	ERR1198963	sequencing reads PAIRED	ftp.sra.ebi.ac.uk/vol1/fastq/ERR119/003/ERR1198963/ERR1198963_1.fastq.gz;ftp.sra.ebi.ac.uk/vol1/fastq/ERR119/003/ERR1198963/ERR1198963_2.fastq.gz;	fasp.sra.ebi.ac.uk:/vol1/fastq/ERR119/003/ERR1198963/ERR1198963_1.fastq.gz;fasp.sra.ebi.ac.uk:/vol1/fastq/ERR119/003/ERR1198963/ERR1198963_2.fastq.gz;
113	ANSES_089	France	Cher (18)	A.Br.011/009	1984	PRJEB12289	ERR1198964	ERR1198964	sequencing reads PAIRED	ftp.sra.ebi.ac.uk/vol1/fastq/ERR119/004/ERR1198964/ERR1198964_1.fastq.gz;ftp.sra.ebi.ac.uk/vol1/fastq/ERR119/004/ERR1198964/ERR1198964_2.fastq.gz;	fasp.sra.ebi.ac.uk:/vol1/fastq/ERR119/004/ERR1198964/ERR1198964_1.fastq.gz;fasp.sra.ebi.ac.uk:/vol1/fastq/ERR119/004/ERR1198964/ERR1198964_2.fastq.gz;
114	ANSES_090	France	Eure-et-Loir (28)	A.Br.011/009	1986	PRJEB12289	ERR1198965	ERR1198965	sequencing reads PAIRED	ftp.sra.ebi.ac.uk/vol1/fastq/ERR119/005/ERR1198965/ERR1198965_1.fastq.gz;ftp.sra.ebi.ac.uk/vol1/fastq/ERR119/005/ERR1198965/ERR1198965_2.fastq.gz;	fasp.sra.ebi.ac.uk:/vol1/fastq/ERR119/005/ERR1198965/ERR1198965_1.fastq.gz;fasp.sra.ebi.ac.uk:/vol1/fastq/ERR119/005/ERR1198965/ERR1198965_2.fastq.gz;
115	ANSES_092	France	Aisne (02)	A.Br.011/009	1989	PRJEB12289	ERR1198966	ERR1198966	sequencing reads PAIRED	ftp.sra.ebi.ac.uk/vol1/fastq/ERR119/006/ERR1198966/ERR1198966_1.fastq.gz;ftp.sra.ebi.ac.uk/vol1/fastq/ERR119/006/ERR1198966/ERR1198966_2.fastq.gz;	fasp.sra.ebi.ac.uk:/vol1/fastq/ERR119/006/ERR1198966/ERR1198966_1.fastq.gz;fasp.sra.ebi.ac.uk:/vol1/fastq/ERR119/006/ERR1198966/ERR1198966_2.fastq.gz;
116	ANSES_093	France	Marne (51)	A.Br.011/009	1990	PRJEB12289	ERR1596640	ERR1596640	sequencing reads SINGLE	ftp.sra.ebi.ac.uk/vol1/fastq/ERR159/000/ERR1596640/ERR1596640.fastq.gz	fasp.sra.ebi.ac.uk:/vol1/fastq/ERR159/000/ERR1596640/ERR1596640.fastq.gz
117	ANSES_094	France	Haute-Saône (70)	A.Br.011/009	1991	PRJEB12289	ERR1198967	ERR1198967	sequencing reads PAIRED	ftp.sra.ebi.ac.uk/vol1/fastq/ERR119/007/ERR1198967/ERR1198967_1.fastq.gz;ftp.sra.ebi.ac.uk/vol1/fastq/ERR119/007/ERR1198967/ERR1198967_2.fastq.gz;	fasp.sra.ebi.ac.uk:/vol1/fastq/ERR119/007/ERR1198967/ERR1198967_1.fastq.gz;fasp.sra.ebi.ac.uk:/vol1/fastq/ERR119/007/ERR1198967/ERR1198967_2.fastq.gz;
118	ANSES_095	France	Haute-Saône (70)	A.Br.011/009	1991	PRJEB12289	ERR1596641	ERR1596641	sequencing reads SINGLE	ftp.sra.ebi.ac.uk/vol1/fastq/ERR159/001/ERR1596641/ERR1596641.fastq.gz	fasp.sra.ebi.ac.uk:/vol1/fastq/ERR159/001/ERR1596641/ERR1596641.fastq.gz
119	ANSES_97-140	France	Savoie (73)	B.Br.CNEVA	2000	PRJEB12289	ERR1596642	ERR1596642	sequencing reads SINGLE	ftp.sra.ebi.ac.uk/vol1/fastq/ERR159/002/ERR1596642/ERR1596642.fastq.gz	fasp.sra.ebi.ac.uk:/vol1/fastq/ERR159/002/ERR1596642/ERR1596642.fastq.gz
120	ANSES_098	France	Cantal (15)	B.Br.CNEVA	2000	PRJEB12289	ERR1596643	ERR1596643	sequencing reads SINGLE	ftp.sra.ebi.ac.uk/vol1/fastq/ERR159/003/ERR1596643/ERR1596643.fastq.gz	fasp.sra.ebi.ac.uk:/vol1/fastq/ERR159/003/ERR1596643/ERR1596643.fastq.gz
121	ANSES_099	France	Côte-d’Or (21)	A.Br.011/009	2000	PRJEB12289	ERR1596644	ERR1596644	sequencing reads SINGLE	ftp.sra.ebi.ac.uk/vol1/fastq/ERR159/004/ERR1596644/ERR1596644.fastq.gz	fasp.sra.ebi.ac.uk:/vol1/fastq/ERR159/004/ERR1596644/ERR1596644.fastq.gz
122	CNEVA-9066 (alias ANSES_121)	France	Aveyron (12)	B.Br.CNEVA	1992	PRJEB12289	ERR1596645	ERR1596645	sequencing reads SINGLE	ftp.sra.ebi.ac.uk/vol1/fastq/ERR159/005/ERR1596645/ERR1596645.fastq.gz	fasp.sra.ebi.ac.uk:/vol1/fastq/ERR159/005/ERR1596645/ERR1596645.fastq.gz
123	A0465	France	Pyrénées-Atlantiques (64)	B.Br.CNEVA	nd	PRJNA27919	GCA_000181995	GCA_000181995.1	Scaffold	ftp.ebi.ac.uk/pub/databases/ena/wgs/public/ab/ABLH01.fasta.gz
124	ANSES_091	Cameroon		A.Br.005/006	1989	PRJEB12289	ERR1596646	ERR1596646	sequencing reads SINGLE	ftp.sra.ebi.ac.uk/vol1/fastq/ERR159/006/ERR1596646/ERR1596646.fastq.gz	fasp.sra.ebi.ac.uk:/vol1/fastq/ERR159/006/ERR1596646/ERR1596646.fastq.gz
125	Kruger_B	South Africa	Kruger Park	B.Br.Kruger	nd	PRJNA324	GCA_000167295	GCA_000167295.1	Scaffold	ftp.ebi.ac.uk/pub/databases/ena/wgs/public/aa/AAEQ01.fasta.gz
126	A0442	South Africa	Kruger Park	B.Br.001/002	nd	PRJNA27915	GCA_000181935	GCA_000181935.1	Scaffold	ftp.ebi.ac.uk/pub/databases/ena/wgs/public/ab/ABKG01.fasta.gz
127	SVA11	Sweden	nd	B.Br.001/002	2011	PRJNA217316	CP006742.1	GCA_000583105.1	Complete Genome	ftp://ftp.ncbi.nlm.nih.gov/genomes/all/GCF/000/583/105/GCF_000583105.1_ASM58310v1/GCF_000583105.1_ASM58310v1_genomic.fna.gz
128	HYU01	Korea	Changnyung	B.Br.001/002	2009	PRJNA231762	CP008846.1	GCA_000725325.1	Complete Genome	ftp://ftp.ncbi.nlm.nih.gov/genomes/all/GCF/000/725/325/GCF_000725325.1_ASM72532v1/GCF_000725325.1_ASM72532v1_genomic.fna.gz
129	BF1	Germany	Bavaria	B.Br.CNEVA	2009	PRJNA171093	GCA_000295695	GCA_000295695.1	Contig	ftp.ebi.ac.uk/pub/databases/ena/wgs/public/am/AMDT01.fasta.gz
130	Zambia_01 (CZC5)	Zambia	Chama district	A.Br.005/006	2012	PRJDB1571	DRR014735	DRR014735	sequencing reads PAIRED	ftp.sra.ebi.ac.uk/vol1/fastq/DRR014/DRR014735/DRR014735_1.fastq.gz;ftp.sra.ebi.ac.uk/vol1/fastq/DRR014/DRR014735/DRR014735_2.fastq.gz;	fasp.sra.ebi.ac.uk:/vol1/fastq/DRR014/DRR014735/DRR014735_1.fastq.gz;fasp.sra.ebi.ac.uk:/vol1/fastq/DRR014/DRR014735/DRR014735_2.fastq.gz;
131	Zambia_02 (LZp)	Zambia	Lower Zambezi	A.Br.005/006	2012	PRJDB1571	DRR014736	DRR014736	sequencing reads PAIRED	ftp.sra.ebi.ac.uk/vol1/fastq/DRR014/DRR014736/DRR014736_1.fastq.gz;ftp.sra.ebi.ac.uk/vol1/fastq/DRR014/DRR014736/DRR014736_2.fastq.gz;	fasp.sra.ebi.ac.uk/vol1/fastq/DRR014/DRR014736/DRR014736_1.fastq.gz;fasp.sra.ebi.ac.uk/vol1/fastq/DRR014/DRR014736/DRR014736_2.fastq.gz;
132	Zambia_03 (LZt)	Zambia	Lower Zambezi	A.Br.005/006	2013	PRJDB1571	DRR014737	DRR014737	sequencing reads PAIRED	ftp.sra.ebi.ac.uk/vol1/fastq/DRR014/DRR014737/DRR014737_1.fastq.gz;ftp.sra.ebi.ac.uk/vol1/fastq/DRR014/DRR014737/DRR014737_2.fastq.gz;	fasp.sra.ebi.ac.uk/vol1/fastq/DRR014/DRR014737/DRR014737_1.fastq.gz;fasp.sra.ebi.ac.uk/vol1/fastq/DRR014/DRR014737/DRR014737_2.fastq.gz;
133	Zambia_05 (H29)	Zambia	Chama district	A.Br.005/006	2012	PRJDB1571	DRR014739	DRR014739	sequencing reads PAIRED	ftp.sra.ebi.ac.uk/vol1/fastq/DRR014/DRR014739/DRR014739_1.fastq.gz;ftp.sra.ebi.ac.uk/vol1/fastq/DRR014/DRR014739/DRR014739_2.fastq.gz;	fasp.sra.ebi.ac.uk:/vol1/fastq/DRR014/DRR014739/DRR014739_1.fastq.gz;fasp.sra.ebi.ac.uk:/vol1/fastq/DRR014/DRR014739/DRR014739_2.fastq.gz;
134	Zambia_06 (M4)	Zambia	Chama district	A.Br.005/006	2012	PRJDB1571	DRR014740	DRR014740	sequencing reads PAIRED	ftp.sra.ebi.ac.uk/vol1/fastq/DRR014/DRR014740/DRR014740_1.fastq.gz;ftp.sra.ebi.ac.uk/vol1/fastq/DRR014/DRR014740/DRR014740_2.fastq.gz;	fasp.sra.ebi.ac.uk/vol1/fastq/DRR014/DRR014740/DRR014740_1.fastq.gz;fasp.sra.ebi.ac.uk/vol1/fastq/DRR014/DRR014740/DRR014740_2.fastq.gz;
135	Zambia_07 (M37-1)	Zambia	Mongu	A.Br.005/006	2013	PRJDB1571	DRR014741	DRR014741	sequencing reads PAIRED	ftp.sra.ebi.ac.uk/vol1/fastq/DRR014/DRR014741/DRR014741_1.fastq.gz;ftp.sra.ebi.ac.uk/vol1/fastq/DRR014/DRR014741/DRR014741_2.fastq.gz;	fasp.sra.ebi.ac.uk/vol1/fastq/DRR014/DRR014741/DRR014741_1.fastq.gz;fasp.sra.ebi.ac.uk/vol1/fastq/DRR014/DRR014741/DRR014741_2.fastq.gz;
136	Zambia_08 (LZ88-1)	Zambia	Lower Zambezi	A.Br.005/006	2013	PRJDB1571	DRR014742	DRR014742	sequencing reads PAIRED	ftp.sra.ebi.ac.uk/vol1/fastq/DRR014/DRR014742/DRR014742_1.fastq.gz;ftp.sra.ebi.ac.uk/vol1/fastq/DRR014/DRR014742/DRR014742_2.fastq.gz;	fasp.sra.ebi.ac.uk/vol1/fastq/DRR014/DRR014742/DRR014742_1.fastq.gz;fasp.sra.ebi.ac.uk/vol1/fastq/DRR014/DRR014742/DRR014742_2.fastq.gz;
137	A1055	USA	nd	C.Br.A1055	nd	PRJNA10795	GCA_000167255	GCA_000167255.1	Scaffold	ftp.ebi.ac.uk/pub/databases/ena/wgs/public/aa/AAEO01.fasta.gz
138	Australia_94	Australia	nd	A.Br.Aust94	nd	PRJNA10799	GCA_000167335	GCA_000167335.1	Scaffold	ftp.ebi.ac.uk/pub/databases/ena/wgs/public/aa/AAES01.fasta.gz
139	52_G	Georgia	nd	A.Br.Aust94	2009	PRJNA224563	GCA_000559005	GCA_000559005.1	Chromosome	ftp.ebi.ac.uk/pub/databases/ena/wgs/public/az/AZUF01.fasta.gz
140	8903_G	Georgia	nd	A.Br.Aust94	1997	PRJNA224562	GCA_000558965	GCA_000558965.1	Chromosome	ftp.ebi.ac.uk/pub/databases/ena/wgs/public/az/AZUD01.fasta.gz
141	9080_G	Georgia	nd	A.Br.Aust94	1998	PRJNA224558	GCA_000558985	GCA_000558985.1	Chromosome	ftp.ebi.ac.uk/pub/databases/ena/wgs/public/az/AZUE01.fasta.gz
142	BA_104	Japan	nd	A.Br.Aust94	1982	PRJDA42805	DRR000184	DRR000184	sequencing reads SINGLE	ftp.sra.ebi.ac.uk/vol1/fastq/DRR000/DRR000184/DRR000184.fastq.gz	fasp.sra.ebi.ac.uk:/vol1/fastq/DRR000/DRR000184/DRR000184.fastq.gz
143	A16R	nd	nd	A.Br.001/002	nd	PRJNA40353	CP001974.1	GCA_000512775.1	Complete Genome	ftp://ftp.ncbi.nlm.nih.gov/genomes/all/GCF/000/359/465/GCF_000359465.1_ASM35946v1/GCF_000359465.1_ASM35946v1_genomic.fna.gz
144	BA_103	Japan	nd	A.Br.001/002	1991	PRJDA42805	DRR000183	DRR000183	sequencing reads SINGLE	ftp.sra.ebi.ac.uk/vol1/fastq/DRR000/DRR000183/DRR000183.fastq.gz	fasp.sra.ebi.ac.uk:/vol1/fastq/DRR000/DRR000183/DRR000183.fastq.gz
145	Ames Ancestor	USA	Texas	A.Br.Ames	1981	PRJNA10784	NC_007530.2	GCA_000008445.1	Complete Genome	ftp://ftp.ncbi.nlm.nih.gov/genomes/all/GCF/000/008/445/GCF_000008445.1_ASM844v1/GCF_000008445.1_ASM844v1_genomic.fna.gz
146	A0389	Indonesia	Bekasi	A.Br.001/002	1989	PRJNA27917	GCA_000219895	GCA_000219895.1	Contig	ftp.ebi.ac.uk/pub/databases/ena/wgs/public/ab/ABLB01.fasta.gz
147	Sterne	nd	nd	A.Br.001/002	nd	PRJNA236483	NC_005945.1	GCA_000008165.1	Complete Genome	ftp://ftp.ncbi.nlm.nih.gov/genomes/all/GCF/000/008/165/GCF_000008165.1_ASM816v1/GCF_000008165.1_ASM816v1_genomic.fna.gz
148	V770-NP1-R	USA	nd	A.Br.003/004	1954	PRJNA235226	CP009598.1	GCA_000832785.1	Complete Genome	ftp://ftp.ncbi.nlm.nih.gov/genomes/all/GCF/000/832/785/GCF_000832785.1_ASM83278v1/GCF_000832785.1_ASM83278v1_genomic.fna.gz
149	CDC684	USA	nd	A.Br.Vollum	nd	PRJNA31329	NC_012581.1	GCA_000021445.1	Complete Genome	ftp://ftp.ncbi.nlm.nih.gov/genomes/all/GCF/000/021/445/GCF_000021445.1_ASM2144v1/GCF_000021445.1_ASM2144v1_genomic.fna.gz
150	A0488	UK	nd	A.Br.Vollum	1935	PRJNA27913	GCA_000181835	GCA_000181835.1	Scaffold	ftp.ebi.ac.uk/pub/databases/ena/wgs/public/ab/ABJC01.fasta.gz
151	Vollum	USA	nd	A.Br.Vollum	nd	PRJNA243521	CP007666.1	GCA_000742895.1	Complete Genome	ftp://ftp.ncbi.nlm.nih.gov/genomes/all/GCF/000/742/895/GCF_000742895.1_ASM74289v1/GCF_000742895.1_ASM74289v1_genomic.fna.gz
152	H9401	Korea	nd	A.Br.005/007	1994	PRJNA49361	NC_017729.1	GCA_000258885.1	Complete Genome	ftp://ftp.ncbi.nlm.nih.gov/genomes/all/GCF/000/258/885/GCF_000258885.1_ASM25888v1/GCF_000258885.1_ASM25888v1_genomic.fna.gz
153	Ba_3154	Bulgaria	Tarnovo	A.Br.008/011	nd	PRJNA178572	GCA_000319695	GCA_000319695.1	Contig	ftp.ebi.ac.uk/pub/databases/ena/wgs/public/an/ANFF01.fasta.gz
154	Ba_3166	Bulgaria	Razgrad	A.Br.008/011	nd	PRJNA178573	GCA_000319715	GCA_000319715.1	Contig	ftp.ebi.ac.uk/pub/databases/ena/wgs/public/an/ANFG01.fasta.gz
155	Tsiankovskii-I	former USSR	nd	A.Br.008/011	nd	PRJNA17709	GCA_000181675	GCA_000181675.2	Scaffold	ftp.ebi.ac.uk/pub/databases/ena/wgs/public/ab/ABDN02.fasta.gz
156	A0897	Ethiopia	South Wello	A.Br.008/011	2000	PRJNA244883	SRR1285612	SRR1285612	sequencing reads PAIRED	ftp.sra.ebi.ac.uk/vol1/fastq/SRR128/002/SRR1285612/SRR1285612_1.fastq.gz;ftp.sra.ebi.ac.uk/vol1/fastq/SRR128/002/SRR1285612/SRR1285612_2.fastq.gz;	fasp.sra.ebi.ac.uk:/vol1/fastq/SRR128/002/SRR1285612/SRR1285612_1.fastq.gz;fasp.sra.ebi.ac.uk:/vol1/fastq/SRR128/002/SRR1285612/SRR1285612_2.fastq.gz;
157	Heroin_Ba4599	Scotland	Glasgow	A.Br.008/011	2009	PRJNA72893	GCA_000278385	GCA_000278385.1	Contig	ftp.ebi.ac.uk/pub/databases/ena/wgs/public/ag/AGQP01.fasta.gz
158	UR-1	Germany	Bavaria	A.Br.008/011	2012	PRJNA170826	GCA_000292565	GCA_000292565.1	Contig	ftp.ebi.ac.uk/pub/databases/ena/wgs/public/al/ALNY01.fasta.gz
159	A0149	Turkey	nd	A.Br.008/011	1991	PRJNA251440	SRR1318540	SRR1318540	sequencing reads PAIRED	ftp.sra.ebi.ac.uk/vol1/fastq/SRR131/000/SRR1318540/SRR1318540_1.fastq.gz;ftp.sra.ebi.ac.uk/vol1/fastq/SRR131/000/SRR1318540/SRR1318540_2.fastq.gz;	fasp.sra.ebi.ac.uk:/vol1/fastq/SRR131/000/SRR1318540/SRR1318540_1.fastq.gz;fasp.sra.ebi.ac.uk:/vol1/fastq/SRR131/000/SRR1318540/SRR1318540_2.fastq.gz;
160	Carbosap (Pasteur II vaccine derivative)	France	nd	A.Br.011/009	nd	PRJNA231912	GCA_000732465	GCA_000732465.1	Scaffold	ftp.ebi.ac.uk/pub/databases/ena/wgs/public/kl/KL6496.fasta.gz
161	Ba_95014	nd	nd	A.Br.011/009	nd	PRJNA231913	GCA_000585275	GCA_000585275.1	Contig	ftp.ebi.ac.uk/pub/databases/ena/wgs/public/ja/JANG01.fasta.gz
162	USA6153	USA	nd	A.Br.WNA	nd	PRJNA337	GCA_000167315	GCA_000167315.1	Scaffold	ftp.ebi.ac.uk/pub/databases/ena/wgs/public/aa/AAER01.fasta.gz
163	A0193	USA	South Dakota	A.Br.WNA	nd	PRJNA27923	GCA_000181915	GCA_000181915.1	Scaffold	ftp.ebi.ac.uk/pub/databases/ena/wgs/public/ab/ABKF01.fasta.gz
164	A0174	Canada	nd	A.Br.WNA	nd	PRJNA27921	GCA_000182055	GCA_000182055.1	Scaffold	ftp.ebi.ac.uk/pub/databases/ena/wgs/public/ab/ABLT01.fasta.gz
165	Sen2Col2	Senegal	nd	A.Br.011/009	2010	PRJEB1516	GCA_000359425	GCA_000359425.1	Contig	ftp.ebi.ac.uk/pub/databases/ena/wgs/public/ca/CAVC01.fasta.gz
166	Sen3	Senegal	nd	A.Br.011/009	2010	PRJEB1517	GCA_000359445	GCA_000359445.1	Contig	ftp.ebi.ac.uk/pub/databases/ena/wgs/public/ca/CAVD01.fasta.gz
167	Gmb1	Gambia	nd	A.Br.011/009	2010	PRJEB1518	GCA_000359465	GCA_000359465.1	Contig	ftp.ebi.ac.uk/pub/databases/ena/wgs/public/ca/CAVE01.fasta.gz
* in the case of strains from France, the department number is indicated together with the department name when the information is available
